# Supplementary material for: Unmanaged Pharmacogenomic and Drug Interaction Risk Associations with Hospital Length of Stay among Medicare Advantage Members with COVID-19: A Retrospective Cohort Study
Source: J Pers Med. 2021 Nov 12;11(11):1192. doi: 10.3390/jpm11111192 (PMC8617857; doi:10.3390/jpm11111192)
Supplement: Supplementary file 1 [file jpm-11-01192-s001.zip]

Archive with 1 entries (1 files):
- jpm-1444333-supplementary.pdf
